# Supplementary material for: DKK2 blockage-mediated immunotherapy enhances anti-angiogenic therapy of Kras mutated colorectal cancer
Source: Biomed Pharmacother. Author manuscript; Available in PMC 2021 Jul 1. (PMC7523634; doi:10.1016/j.biopha.2020.110229)
Supplement: supp2 [file NIHMS1628938-supplement-supp2.xlsx]

## Sheet: Sheet1
Sample ID	Pathological ID	Gender	Age	Location	Pathologic Pattern	Grading	Volume(cm3)=0.5236 × length × width × height				Infiltration depth		Lymph Node		Stage	DKK2	Group
P1	2018-13779	F	65	Sigmoid colon	Adenocarcinoma (uplift type); Villous Tubular Adenoma Carcinogenesis	II	4.5	4.3	1.2	12.158	Subserous fibrotic adipose tissue	T3	10/27	N2b	IIIC	0.145814	High
P2	2018-13778	F	87	Sigmoid colon	Adenocarcinoma (uplift type)	II	1.8	1.5	0.5	0.70686	Subserous fibrotic adipose tissue	T3	0	0	IIA	0.0803915	Low
P3	2018-13784	F	46	Descending colon	Adenocarcinoma (ulcer type)	III	4	4	1	8.3776	Subserous fibrotic adipose tissue	T3	5/18	N2a	IIIB	0.286892	High
P4	2018-14083	F	50	Descending colon	Adenocarcinoma (ulcer type)	II	8	5	1.7	35.6048	Subserous fibrotic adipose tissue	T3	0	0	IIA	0.0627939	Low
P5	2018-14086	M	62	Descending colon	Adenocarcinoma, part of mucinous adenocarcinoma (ulcer type)	II	6	5	3	47.124	Extramuscular fibrous adipose tissue	T2	0	0	I	0.0695415	Low
P6	2018-14091	F	84	Ascending colon	Mucinous adenocarcinoma (uplift type)	II	4	3.5	0.7	5.13128	Subserous fibrotic adipose tissue	T3	0	0	IIA	0.0728147	Low
P7	2018-14426	M	63	Rectum	Adenocarcinoma (ulcer type)	II-III	8	3.5	1	14.6608	Subserous fibrotic adipose tissue	T3	1/16	N1a	IIIB	0.0717973	Low
P8	2018-14435	M	68	Ascending colon	Adenocarcinoma (ulcer type)	II	5	4	1.5	15.708	Extraserosal adipose tissue	T4a	3/14	N1b	IIIB	0.185339	High
P9	2018-14796	F	60	Ascending colon	Adenocarcinoma (ulcer type)	II	12	6	3	113.098	Subserous fibrotic adipose tissue	T3	0	0	IIA	0.0678976	Low
P10	2019-07090	M	63	Ascending colon	Adenocarcinoma (uplift type)	II	5	4	1.2	12.5664	Subserous layer	T3	0	0	IIA	0.113083	Low
P11	2019-07731	M	76	Rectum	Adenocarcinoma (ulcer type)	II-III	6	3.5	1.2	13.1947	Serous layer	T3	5/8; 2/3	N2b	IIIC	0.380661	High
P12	2019-07727	M	49	Ascending colon\Rectum	Adenocarcinoma (uplift type)	II	5.5	5.5	5	79.1945	Subserous fibrotic adipose tissue	T3	0	0	IIA	0.0238834	Low
P13	2019-09439	M	61	Rectum	Adenocarcinoma (ulcer type)	II-III	5	4	1	10.472	Outer layer	T3	1/18	N1a	IIIB	0.220178	High
P14	2019-09442	M	64	Sigmoid colon	Adenocarcinoma (ulcer type)	II-III	3	2.5	1	3.927	Extraserosal adipose tissue	T4a	2/9	N1b	IIIB	0.475304	High
P15	2019-10124	M	67	Sigmoid colon\ Stomach	Adenocarcinoma (ulcer type)	II-III	4.5	3.5	2.5	20.6167	Extraserosal adipose tissue	T4a	4/23	N2a	IIIC	0.305829	High
P16	2019-10483	M	37	Ascending colon	Adenocarcinoma，part of mucinous adenocarcinoma (uplift type)	II-III	6	3	2	18.8496	Subserous layer	T3	0	0	IIA	0.329808	High
